# Supplementary material for: Anti-Candida albicans Activity of Ononin and Other Secondary Metabolites from Platonia Insignis MART
Source: Metabolites. 2022 Oct 24;12(11):1014. doi: 10.3390/metabo12111014 (PMC9696916; doi:10.3390/metabo12111014)
Supplement: Supplementary file 1 [file metabolites-12-01014-s001.zip]

Archive with 1 entries (1 files):
- metabolites-1952118-supplementary.pdf
